# Supplementary material for: Investigating the effects of superplasticizer and recycled plastics on the compressive strength of cementitious composites using neural networks
Source: Heliyon. 2023 Oct 31;9(11):e21798. doi: 10.1016/j.heliyon.2023.e21798 (PMC10660538; doi:10.1016/j.heliyon.2023.e21798)
Supplement: Multimedia component 1 [file mmc1.xlsx]

## Sheet: CA+FA+SP+RP
Cement	CA	FA	w/b	SP	RP	fc-cub
495	800	861	0.353	7	20	57.15
585	800	861	0.3	11.6	83	47.02
585	800	861	0.3	7	20	73.22
495	800	861	0.353	11.6	20	45.79
495	800	861	0.353	11.6	83	44.58
585	800	861	0.3	11.6	20	57.07
585	800	861	0.3	7	83	60.64
495	800	861	0.353	7	83	54.1
540	800	861	0.32	5.4	52	61.33
540	800	861	0.32	13.2	52	40
540	800	861	0.32	9.3	103	50.02
615	800	861	0.285	9.3	52	59.2
465	800	861	0.376	9.3	52	46
540	800	861	0.32	9.3	52	51.4
540	800	861	0.32	9.3	52	46.56
430	781	829	0.45	3.15	2	19.1
450	759	751	0.45	3.15	3	35.59
550	744.5	784	0.32	7.4	14	76.4
550	705.4	784	0.32	7.1	28	69.6
550	667.3	784	0.32	6.9	42	64.3
550	627.1	784	0.32	6.6	56	61.6
550	735.4	774	0.32	8.7	14	79.9
550	696.8	774	0.32	8.5	28	73
550	658.2	774	0.32	8.5	42	68.6
550	619.5	774	0.32	8.4	56	64.8
400	808	917	0.45	4.45	1.11	35.98
400	808	858	0.45	4.15	2.23	28.38
400	808	799	0.45	4	3.34	26.29
450	759	751	0.45	3.25	3.14	28.92
444	662	783	0.44	3.5	1.59	26.7
444	594	716	0.44	3.2	2.38	22.15
444	491	617	0.44	2.8	3.57	18.8
444	387	517	0.44	2.5	4.76	17
482	662	783	0.38	3.5	1.59	31
482	594	716	0.38	3.2	2.38	26.15
482	491	617	0.38	2.8	3.57	22.39
482	387	517	0.38	2.5	4.76	18.9
520	818	798	0.36	3.6	15.4	50
520	818	692	0.36	3.6	30.8	47
520	818	675	0.36	3.6	46.2	44
520	818	655	0.36	3.6	61.6	41
520	818	614	0.36	3.6	77	36
520	818	584	0.36	3.6	92.4	33
520	818	554	0.36	3.6	107.8	30
520	818	527	0.36	3.6	123.2	25
497	758.45	776.18	0.36	5.65	34.48	40.46
497	758.45	690.13	0.36	5.9	69.01	39.6
497	758.45	603.85	0.36	5.95	103.51	38.59
497	758.45	517.53	0.36	6.05	138	32.67
450	770	813.9	0.43	7	36.1	22.03
450	770	777.8	0.43	7.4	72.2	20.25
450	770	741.7	0.43	8.1	108.3	18.7
450	770	813.9	0.43	6.8	36.1	33.77
450	770	741.7	0.43	8.3	108.3	21.44
450	770	813.9	0.43	5.4	36.1	34.55
450	770	777.8	0.43	6.3	72.2	25.41
450	770	741.7	0.43	6.8	108.3	19.04
523	300	633	0.36	5.3	26.2	24.72
523	300	602	0.36	5.3	41.8	27
523	300	570	0.36	5.3	52.3	26.86

## Sheet: CA+FA+SP
Cement	CA	FA	w/b	SP	fc-cub
571	1088	612	0.241681	14.3	72.4
637	936	711	0.235479	18.4	97.4
702	949	641	0.192308	35.1	106.8
400	1200	600	0.34	5.6	60.75
500	1162	659	0.28	8.5	81.1
380	1140	760	0.4	1.5	66.7143
550	934.6	727.4	0.32	8.4	80.9
450	868.4	826.1	0.44	3.5	61.5
550	935	728	0.32	8.4	80.9
450	868	826	0.44	3.5	61.5
500	694	967	0.35	8	78.3657
552	1152	676	0.289855	5.5	91.3
600	1133	665	0.258333	7.2	92.3
480	758.2	925	0.35	6.2	67.8095
516	1173	688	0.310078	2.1	88.9
596	1135	667	0.260067	2.4	103.2
681	1097	643	0.220264	2.7	101.5
600	595	1084	0.3	7.1	84
514	621	1131	0.350195	7.7	83
450	640	1166	0.4	8.1	72.4
625	968	790	0.2608	15.6	109.831
352	1205	676	0.400568	2	47.51
400	1108	708	0.45	6.776	66.8
400	1140	729	0.4	9.438	63.3
330	1120	740	0.5	2.6	43.8137
350	1170	874	0.5	1.5	42.4
486	1256	640	0.423868	6.8	47.84
453	1274	651	0.454746	4.6	45.72
426	1291	657	0.483568	4.2	40.72
400	1303	663	0.515	2	38.84
486	1256	640	0.423868	8.7	48.54
453	1274	651	0.454746	6.8	46.6
426	1291	657	0.483568	5.5	42.98
400	1303	663	0.515	3.2	39.8
486	1256	640	0.423868	10.7	47.98
453	1274	651	0.454746	8.6	45.42
426	1291	657	0.483568	7.2	41.42
400	1303	663	0.515	4.4	39.64
380	1020	750	0.55	3.04	37
380	1282	568	0.5	3.04	47.6
346	1076	746	0.520231	1.04	44.3
350	1002	863	0.41	3.5	71.1
350	1057	868	0.4	3.5	72.3
336	986	817	0.541667	3	44.8642
516	801	802	0.313953	8.2	41.3686
313	1000	822	0.56869	8	25.0969
500.1	1124.4	613.2	0.39992	3	44.1334
540	1055	676	0.3	2.5	61.8874
516	801	802	0.313953	8.26	41.3686
312.7	999.7	822.2	0.569555	8	25.1038
540	1040	676	0.3	2.5	79.9861
520	870	805	0.336538	5.2	51.0212
374	1013	730	0.508021	7	39.0519
336.5	985.8	816.8	0.540565	3.4	44.8683
451	1030	745	0.365854	11.25	78.8002
500	1033	655	0.302	9	69.837
475	1044	662	0.341053	9.5	58.5227
528	920	720	0.350379	6.86	56.8335
531.3	852.1	893.7	0.266893	28.2	56.3991
354	959	691	0.661017	6	33.91
374	1013	730	0.508021	7	32.44
520	855	855	0.326923	5.2	60.2809
374.3	1013.2	730.4	0.508149	6.7	39.0561
500	966	853	0.28	4	67.5686

## Sheet: CA+FA
Cement	CA	FA	w/b	fc-cub
400	1200	600	0.32	64.95
250	555	1285	0.872	23.1
300	536	1242	0.75	29.5
350	517	1146	0.662857	35.7
400	498	1154	0.5975	41.5
250	1111	732	0.876	22.7
175	1166	769	1.19429	13
300	1075	708	0.75	28.9
210	1140	751	1.01905	17.5
350	1037	684	0.662857	35
245	1114	735	0.889796	22.6
400	999	659	0.5975	40.4
280	1087	716	0.8	27.5
383	1150	575	0.53	37.1
550	778	869	0.330909	75.9
400	765	935	0.5	35.5
400	810	990	0.4	53
400	832.5	1017.5	0.35	59
319	1240	728	0.579937	44.2
500	1137	667	0.37	74.5
410	1048	642	0.54878	48.6
400	1108	708	0.45	66.8
410	1048	642	0.54878	48.6
410	1081	662	0.5	54.1
400	1108	708	0.45	66.8
400	1140	729	0.4	72.3
410	1048	642	0.54878	48.6
410	1048	642	0.54878	48.6
410	1081	662	0.5	54.1
390	1107	678	0.5	57.2898
275	1260	625	0.654545	23.0891
330	1245	585	0.545455	30.9356
355	1245	560	0.507042	37.6674
275	1260	625	0.654545	25.625
330	1245	585	0.545455	31.3212
585.366	1360.98	453.659	0.35	53.71
410	1143	762	0.4	51.4684
410	1143	762	0.43	44.4059
410	1143	762	0.45	42.8414
410	1143	762	0.47	40.5349
500	1221.9	523.7	0.36	48.4
500	1221.9	523.7	0.36	48.9
500	1221.9	523.7	0.36	48.9
500	1221.9	523.7	0.36	48.9
500	1221.9	523.7	0.36	48.9
500	1221.9	523.7	0.36	52.3
430	1295	555	0.430233	35.9
430	1295	555	0.4218	36.8
410	1048	642	0.54878	48.6
390	1302	558	0.474359	31.2
400	1108	708	0.45	66.8
410	1048	642	0.54878	48.6
337	1053	647	0.548961	26.8
390	1031	558	0.474359	34.3
430	1295	555	0.430233	38.6
390	1032	558	0.474359	31.2
337	1053	647	0.548961	26.8
390	1031	558	0.474359	34.3
430	1295	555	0.430233	38.6
372	1287.78	617.65	0.497312	28.3
250	1159	773	0.6	25
400	1041	694	0.45	39.5
430	1295	555	0.430233	34.8
360	1162	655	0.608333	44.6
430	1295	555	0.430233	47.2
340	1275	556	0.47	53.1
210	958	938	0.86	23.9
280	956	870	0.65	38.7
210	1019	946	0.81	27.5
280	1011	877	0.63	42.4
344	557	742	0.5	47
398	1193	614	0.49	41.71
404	1228	614	0.515842	37.01
475	1042.15	498.75	0.42	54.01
435	1204.95	607.695	0.49	45.3
450	1058.4	513	0.44	52.03
450	1066.5	616.5	0.49	46.59
475	1041.67	498.75	0.42	54.49
425	858.5	606.05	0.52	40.02
450	837	579.6	0.49	45.25
450	891	626.85	0.51	42.68
475	812.25	554.325	0.46	48.67
475	869.25	600.4	0.48	45.52
375	904.5	536.25	0.53	37.3
400	884.4	528	0.5	44.04
400	945.6	576	0.53	39.61
425	863.6	505.75	0.47	47.37
425	924.375	548.25	0.49	44.69
450	835.2	481.5	0.44	50.93
450	901.35	526.5	0.47	48.08
475	798.475	451.25	0.42	54.14
475	874.475	503.5	0.44	51.31
400	1200	600	0.45	34
390	1170	588	0.5	32.5
380	1140	570	0.55	32.5
370	1110	555	0.6	32.3
360	1080	540	0.65	30.5
350	1050	525	0.7	30.3
325	1300	650	0.449231	29.2
320	1280	640	0.5	28.9
315	1260	630	0.549206	27.7
310	1240	620	0.6	25.9
305	1220	610	0.64918	24.5
300	1200	600	0.7	23.8
517	1034	517	0.450677	44
504	1008	504	0.5	39.4
491	982	491	0.549898	37.5
479	958	479	0.599165	36.1
468	936	468	0.649573	35.2
457	914	457	0.700219	34.6
349	1056	809	0.550143	33.6051
238	1119	789	0.781513	17.5403
281	1104	774	0.658363	22.4355
397	1040	734	0.468514	36.9352
310	1012	830	0.619355	27.8273
349	1047	806	0.550143	32.7225
281	1104	774	0.661922	22.4355
397	1040	734	0.465995	39.0933
350	1050	770	0.531429	34.2945
289	913.2	895.3	0.66436	25.5734
255	889.8	945	0.752941	18.7462
381.4	1104.6	784.3	0.48689	22.4893
333	931.2	842.6	0.576577	31.9669
375	1038	758	0.496	38.2108
525	1125	613	0.36	55.9441
436	838.4	719.7	0.5	23.849
393	940.6	785.6	0.48855	39.6049
350	974	775	0.58	27.3377
238.1	1118.8	789.3	0.779924	17.5761
295.8	1091.4	769.3	0.627789	25.2169
296	1085	765	0.648649	21.6495
522	896	896	0.279693	74.9874
252.5	1111.6	784.3	0.735446	19.7652
382.5	1047.8	739.3	0.48549	37.4379
300	1075	795	0.613333	26.8482
331	978	825	0.58006	31.447
376	1003.5	762.36	0.570745	31.971
405	1120	695	0.432099	52.3036
393	940	758	0.48855	39.5828
277	968	856	0.689531	25.9657
296	1090	769	0.628378	25.1797
339	1060	754	0.545723	31.6469
200	1125	845	0.9	12.2451
485	1120	800	0.301031	71.9882
385	966	763	0.483117	31.3505
540	1125	613	0.32037	67.3066
331	1025	821	0.58006	31.7435
382	1047	739	0.486911	37.4248
480	936	721	0.4	43.892
307	968	812	0.628664	27.5308
475	932	594	0.48	39.2898
310	970	850	0.619355	27.9238
322	974	800	0.630435	25.1797
238	1118	789	0.777311	17.5403
500	1125	613	0.4	44.092
252	1111	784	0.734127	19.6914
382	1047	739	0.484293	37.4248
339	968	781	0.581121	32.0399
397	1040.6	734.3	0.467758	33.0824
400	1025	745	0.4675	43.699
339	1069	754	0.545723	31.84
480	936.2	712.2	0.4	43.9424
275	1088	808	0.665455	24.4971
295	1069	769	0.627119	25.1797
250	1100	820	0.728	20.8704
339.2	1069.2	754.3	0.547465	31.9
302	974	817	0.672185	21.753
225	1113	833	0.804444	17.3403
325	1063	783	0.566154	30.5714
236	968	885	0.822034	18.4159
252	1111	784	0.734127	19.6914
375	1070	715	0.48	45.8
375	1095	730	0.48	32.8
385	1095	730	0.467532	47.1
365	1120	780	0.506849	45.8
365	1120	780	0.506849	30.7
375	1125	750	0.506667	47.2
375	1125	760	0.506667	57
375	1130	760	0.493333	42.9
375	1130	755	0.506667	33.2
375	1130	725	0.453333	42.3
350	1135	755	0.457143	41.6
375	1135	760	0.48	43.6
375	1135	760	0.48	29.3
375	1135	760	0.48	46.2
375	1150	700	0.466667	26.5
375	1150	710	0.44	36
375	1150	710	0.44	34.7
375	1150	700	0.466667	47.5
375	1150	705	0.48	40.1
365	1155	710	0.465753	28.5
365	1160	715	0.438356	39.4
375	1160	715	0.506667	31.3
375	1160	700	0.453333	43.9
375	1160	685	0.48	32.3
375	1165	720	0.466667	34.8
365	1165	700	0.465753	45.2
365	1170	720	0.520548	45.6
365	1170	700	0.452055	40.8
375	1170	760	0.506667	45.4
375	1170	660	0.466667	37.4
350	1170	720	0.457143	40.4
365	1175	725	0.506849	51.1
375	1190	740	0.533333	36.2
375	1195	650	0.48	25.8
360	1200	675	0.458333	46.4
375	1205	650	0.453333	30.4
375	1225	630	0.453333	37.9
380	1235	680	0.434211	43.9
400	1275	575	0.475	44.8
375	1315	540	0.453333	43.1
375	1315	540	0.453333	40
375	1290	550	0.48	37
375	1280	565	0.506667	26.4
400	1260	620	0.45	45.5
400	1330	490	0.5	45.1
400	1250	560	0.5125	44.3
400	1255	565	0.5125	48.9
375	1305	530	0.458667	46.3
375	1265	620	0.506667	43.3
375	1265	565	0.466667	38.1
385	1190	600	0.480519	30.2
375	1220	630	0.413333	39.3
375	1160	715	0.493333	47.3
375	1160	715	0.493333	39.2
370	1190	670	0.459459	45.5
370	1190	670	0.459459	38.2
365	1205	655	0.479452	46.1
375	1200	645	0.453333	48.3
365	1160	710	0.520548	44.2
370	1135	760	0.5	44.8
360	1200	675	0.458333	38.2
410	1200	660	0.439024	52.5
375	1200	700	0.493333	36.5
370	1200	650	0.459459	44.1
375	1190	695	0.506667	30
375	1200	570	0.52	50.7
410	1175	630	0.512195	41.2
400	1185	610	0.4625	33.1
400	1120	685	0.4375	33.4
360	1180	695	0.458333	34.1
360	1180	695	0.458333	45.3
375	1175	725	0.493333	54.3
360	1210	710	0.5	49.5
375	1100	660	0.466667	30.4
375	1175	715	0.506667	36.3
365	1215	655	0.452055	36.9
350	1230	660	0.48	44.4
375	1200	645	0.48	33.7
370	1250	590	0.459459	37
360	1195	675	0.444444	44.8
385	1180	635	0.467532	35.9
400	1030	780	0.45	48.8
365	1065	805	0.452055	46.7
375	1170	690	0.44	43.4
360	1170	690	0.458333	43.9
400	1150	650	0.45	41.6
375	1155	740	0.48	41.6
375	1160	685	0.48	40.6
400	1195	590	0.5375	36.9
380	1150	675	0.460526	35.6
360	1170	685	0.458333	42.8
375	1184	725	0.466667	34
375	1184	725	0.466667	41.3
375	1190	695	0.506667	39
370	1230	630	0.459459	38.4
375	1180	665	0.48	38.3
400	1030	840	0.45	39.9
340	1140	760	0.470588	43.3
340	1140	760	0.470588	37.5
375	1180	695	0.506667	51.2
375	1115	750	0.426667	43.3
375	1175	715	0.506667	28.7
375	1205	680	0.506667	42.5
375	1215	630	0.48	25.3
400	1235	585	0.5	37.9
375	1135	760	0.48	39.3
375	1125	750	0.506667	46.3
375	1145	700	0.44	32.9
375	1145	700	0.44	28.4
370	1185	695	0.513514	35.7
375	1145	700	0.48	31.2
375	1150	675	0.48	34.6
350	1265	625	0.457143	39.8
385	1165	685	0.506494	42
390	1125	715	0.551282	41.8
360	1150	745	0.513889	50.1
365	1160	715	0.438356	47.5
350	1170	720	0.457143	32.8
375	1155	710	0.44	40.6
375	1075	780	0.453333	38
375	1100	705	0.453333	41.4
350	1210	680	0.457143	44.5
340	1140	760	0.470588	37.5
380	1120	695	0.473684	34.4
375	1125	700	0.48	42.5
380	1135	695	0.473684	43
360	1122	748	0.472222	46.4
350	1175	715	0.457143	31.4
350	1175	715	0.457143	39.4
400	1255	590	0.45	49
375	1110	760	0.493333	40
375	1140	760	0.493333	40
365	1210	655	0.465753	41.7
375	1170	720	0.493333	42.8
360	1140	730	0.472222	46.5
370	1215	645	0.459459	32.8
365	1128	780	0.506849	40.1
350	1140	730	0.514286	40.4
365	1180	695	0.438356	45.6
350	1140	730	0.48	46
375	1170	715	0.506667	29.8
365	1215	650	0.465753	41.2
375	1170	685	0.506667	50.4
375	1170	685	0.506667	41.1
400	1080	725	0.45	45.5
400	1080	725	0.45	34.5
365	1165	740	0.493151	48.9
375	1210	655	0.44	38.3
400	1125	750	0.4375	41.6
375	1130	760	0.6	31.9
385	1180	635	0.467532	39.4
375	1190	655	0.453333	40.8
375	1180	665	0.48	33
375	1130	755	0.506667	30.4
365	1200	700	0.506849	47.2
350	1205	680	0.471429	45.5
375	1130	760	0.493333	37.2
350	1127	755	0.48	48.5
375	1135	755	0.493333	36.4
375	1185	700	0.506667	41.9
375	1170	660	0.466667	37.2
375	1185	700	0.506667	46.6
365	1210	655	0.465753	43.4
365	1125	815	0.452055	48.6
400	1020	800	0.45	44.4
375	1185	695	0.493333	50.6
360	1200	710	0.5	47.4
360	1200	710	0.5	44.8
365	1050	820	0.520548	41.5
400	1060	800	0.475	47.8
400	1105	735	0.4	38.3
350	1185	700	0.471429	42.2
385	1160	655	0.467532	33.9
365	1165	685	0.479452	40.7
360	1180	700	0.444444	38.9
375	1160	715	0.506667	50.3
375	1180	665	0.48	35.3
365	1150	735	0.520548	48.7
365	1150	735	0.520548	48.7
375	1185	640	0.48	39.9
365	1180	695	0.438356	35
375	1100	795	0.493333	49.1
360	1135	750	0.472222	46.6
375	1170	720	0.493333	32.7
375	1180	665	0.48	36.3
375	1160	830	0.493333	45.2
375	1180	665	0.48	32.9
360	1100	795	0.513889	41.7
375	1190	675	0.426667	37.7
375	1190	675	0.426667	35.7
350	1135	755	0.457143	43.3
375	1136	755	0.493333	40.8
375	1200	690	0.493333	44.5
350	1127	755	0.48	45.9
375	1230	630	0.44	38.4
385	1075	815	0.493506	43.6
365	1110	750	0.479452	42.2
375	1200	645	0.48	38.9
375	1135	755	0.493333	38.2
350	1180	710	0.457143	41.8
400	1020	805	0.4375	41.7
350	1122	750	0.48	45.4
360	1080	785	0.458333	44.2
375	1180	665	0.48	38.1
375	1110	775	0.506667	31.5
375	1185	640	0.48	34.2
375	1185	640	0.48	34.1
375	1185	640	0.48	25
375	1210	680	0.493333	36.8
375	1120	625	0.48	40.5
400	1065	770	0.4375	38.4
400	1080	780	0.42	38.4
450	1130	750	0.333333	46.3
400	1260	625	0.5375	44.7
350	1150	765	0.528571	35.3
375	1150	735	0.506667	31.8
400	1200	695	0.45	40.7
375	1105	770	0.48	46.6
350	1127	755	0.48	43.4
400	1100	780	0.45	51.5
375	1135	755	0.493333	43.2
375	1190	670	0.44	34.3
375	1190	670	0.44	31.7
375	1190	700	0.493333	45.7
360	1160	715	0.458333	41.1
360	1160	715	0.458333	32.2
375	1205	680	0.506667	38.6
375	1150	750	0.453333	43.2
400	1160	680	0.45	44.1
375	1160	700	0.466667	39.7
375	1180	665	0.48	32.9
350	1210	670	0.471429	31.3
375	1160	685	0.48	35.4
375	1160	685	0.48	33.3
350	1120	750	0.471429	45.9
365	1140	730	0.452055	43.3
365	1140	730	0.452055	43.3
375	1155	740	0.48	53.8
360	1165	715	0.444444	39.1
375	1095	795	0.493333	49.5
375	1075	815	0.493333	45.3
375	1120	775	0.506667	33.9
375	1205	650	0.453333	43.2
365	1200	800	0.506849	42.5
375	1150	740	0.493333	41.9
375	1140	700	0.466667	38.7
375	1140	700	0.466667	38.7
375	1155	740	0.48	34.1
385	995	815	0.558442	29.5
375	1205	680	0.506667	37.1
375	1180	665	0.48	33.5
375	1145	700	0.48	33.6
375	1180	665	0.48	38.6
350	1200	685	0.471429	40.3
375	1125	760	0.506667	35.6
400	1096	725	0.5	45.7
350	1170	715	0.471429	38.5
370	1165	715	0.513514	43.8
375	1125	760	0.506667	33.4
355	1120	745	0.478873	44.1
350	1085	785	0.485714	43.3
325	1118	805	0.483077	43.1
300	1150	830	0.483333	43.2
375	1095	795	0.493333	47.2
365	1180	695	0.438356	46
365	1062	660	0.479452	38.2
400	1100	675	0.5375	45.4
400	1130	725	0.425	41.5
400	1130	725	0.425	37
375	1170	720	0.493333	40.6
375	1125	750	0.506667	35.4
400	1062	774	0.45	47.4
350	1074	811	0.471429	37.4
375	1185	670	0.453333	36.1
375	1210	650	0.44	46.7
375	1150	700	0.48	34.5
300	1150	830	0.483333	44.1
375	1185	670	0.453333	29.7
375	1170	690	0.44	37.5
375	1140	700	0.48	29.1
375	1160	685	0.48	30
